# Supplementary material for: Optimizing Surgical Care Amidst COVID-19: A Scoping Review of Practices and Policies
Source: Healthcare (Basel). 2023 Dec 31;12(1):96. doi: 10.3390/healthcare12010096 (PMC10779415; doi:10.3390/healthcare12010096)
Supplement: Supplementary file 1 [file healthcare-12-00096-s001.zip]

Archive with 1 entries (1 files):
- healthcare-2749502-supplementary.pdf
